# Supplementary material for: Enhanced Biomass and Protein Synthesis in Engineered Cyberlindnera jadinii Growing on Ethanol/Acetate: Metabolic Engineering and Transcriptomic Mechanism
Source: Foods. 2026 Apr 22;15(9):1464. doi: 10.3390/foods15091464 (PMC13163513; doi:10.3390/foods15091464)
Supplement: Supplementary file 1 [file foods-15-01464-s001.zip]

Archive with 1 entries (1 files):
- foods-4240300-supplementary.pdf
